# Supplementary material for: One-Pot Synthesis, E-/Z-Equilibrium in Solution of 3-Hetarylaminomethylidenefuran-2(3H)-ones and the Way to Selective Synthesis of the E-Enamines
Source: Molecules. 2023 Jan 18;28(3):963. doi: 10.3390/molecules28030963 (PMC9921198; doi:10.3390/molecules28030963)
Supplement: Supplementary file 1 [file molecules-28-00963-s001.zip]

Archive with 1 entries (1 files):
- molecules-2106138-supplementary.pdf
